# Supplementary material for: Pllans−II: Unveiling the Action Mechanism of a Promising Chemotherapeutic Agent Targeting Cervical Cancer Cell Adhesion and Survival Pathways
Source: Cells. 2023 Nov 27;12(23):2715. doi: 10.3390/cells12232715 (PMC10705806; doi:10.3390/cells12232715)
Supplement: Supplementary file 1 [file cells-12-02715-s001.zip]

Archive with 2 entries (2 files):
- cells-2630276-supplementary figures.pdf
- cells-2630276-supplementary table.xlsx
